# Supplementary material for: Effects of Cuminum cyminum L. essential oil and its nanoemulsion on oxidative stability and microbial growth in mayonnaise during storage
Source: Food Sci Nutr. 2023 May 22;11(8):4781–93. doi: 10.1002/fsn3.3457 (PMC10420787; doi:10.1002/fsn3.3457)
Supplement: Supplementary file 1 — Data S1. [file FSN3-11-4781-s001.xlsx]

## Sheet: Sheet1
Control
	1st day	30th days	60th day	90th day			Assessment in 90 th day
Color	5	4.7	4.2	4				Control	CEO	CEON
Odor	5	4.67	4	3.83			Colour	4	2	3.7
Texture	3.5	3.3	3	2.33			Odour	3.83	3.17	5
Taste	4.67	4.17	3.67	3.17			Texture	2.33	4	2.83
Overall acceptability	4.5	4.33	4.17	4			Taste	3.17	3.5	4.67
							Overall acceptability	4	2.17	4.83
CEO
	1st day	30th days	60th day	90th day
Color	3.3	3.2	2.5	2
Odor	2	2.33	2.67	3.17
Texture	4.83	4.66	4.33	4
Taste	2.83	3.17	3.33	3.5
Overall acceptability	2.83	2.67	2.33	2.17
CEON
	1st day	30th days	60th day	90th day
Color	4.3	4.2	3.8	3.7
Odor	4	4.33	4.67	5
Texture	3.83	3.5	3.33	2.83
Taste	4.17	4.33	4.5	4.67
Overall acceptability	4.33	4.5	4.67	4.83
